# Supplementary material for: Acute effects of high-intensity exercise on brain mechanical properties and cognitive function
Source: Brain Imaging Behav. Author manuscript; Available in PMC 2024 Sep 1. (PMC11364612; doi:10.1007/s11682-024-00873-y)
Supplement: supplement [file NIHMS1988650-supplement-supplement.zip]

Archive with 9 entries (6 files):
- Acute Exercise & Brain Mechanical Properties Tasks/
- Acute Exercise & Brain Mechanical Properties Tasks/Stroop_Practice.html
- Acute Exercise & Brain Mechanical Properties Tasks/Stroop_Full.html
- Acute Exercise & Brain Mechanical Properties Tasks/Flanker_Practice_.html
- Acute Exercise & Brain Mechanical Properties Tasks/Flanker_Full.html
- Acute Exercise & Brain Mechanical Properties Tasks/README.rtf
- __MACOSX/
- __MACOSX/Acute Exercise & Brain Mechanical Properties Tasks/
- __MACOSX/Acute Exercise & Brain Mechanical Properties Tasks/._README.rtf
